# Supplementary material for: Molecular Reclassification of Crohn's Disease by Cluster Analysis of Genetic Variants
Source: PLoS One. 2010 Sep 23;5(9):e12952. doi: 10.1371/journal.pone.0012952 (PMC2944846; doi:10.1371/journal.pone.0012952)
Supplement: Table S1 — Summary of included polymorphisms: reference and odds ratio as given in the discovery study. (0.03 MB XLS) [file pone.0012952.s002.xls]

## Sheet: genotype and allele counts
Table S1: Summary of included polymorphisms: reference and odds ratio as given in the discovery study 1Given is the gene/locus, rs number, and major/minor allele 2Odds ratio given as in Franke et al., Nat Genet (2008) 3Odds ratio given as in The Wellcome Trust Case Control Consortium, Nature (2007) 4na, not available
nr	SNP ID1	reference	odds ratio in discovery study4
1	C6orf85 rs17309827 T>G	Parkes et al., Nat Genet (2007) supplement2	1.28
2	LYRM4 rs12529198 A>G	Parkes et al., Nat Genet (2007) supplement2	1.24
3	STX8 rs9895062 A>G	Parkes et al., Nat Genet (2007) supplement2	1.18
4	PTPN2 rs2542151 T>G	Parkes et al., Nat Genet (2007)	1.15
5	U7 rs1558043 C>G	Parkes et al., Nat Genet (2007) supplement2	1.18
6	CDKAL1 rs6908425 C>T	Parkes et al., Nat Genet (2007) supplement3	1.63
7	HERC2 rs916977 G>A	Parkes et al., Nat Genet (2007) supplement2	1.26
8	CCNY rs3936503 G>A	Parkes et al., Nat Genet (2007) supplement2	1.2
9	STAT3 rs744166 T>C	Barrett et al., Nat Genet (2008)	1.18
10	FLJ45139 rs2836754 C>T	Parkes et al., Nat Genet (2007)	1.15
11	5p13.1 rs17234657 T>G	Parkes et al., Nat Genet (2007)	1.16
12	5p13.1 rs9292777 T>C	Parkes et al., Nat Genet (2007)	1.34
13	U1 rs2484676 T>A	Parkes et al., Nat Genet (2007) supplement2	1.1
14	FAF1 rs11205760 C>T	Parkes et al., Nat Genet (2007) supplement2	1.09
15	FLJ44290 rs9870678 A>G	Parkes et al., Nat Genet (2007) supplement2	1.06
16	U4 rs9993022 C>T	Parkes et al., Nat Genet (2007) supplement2	1.02
17	U10 rs10761659 G>A	Parkes et al., Nat Genet (2007) supplement3	1.23
18	U10 rs224136 C>T	Rioux et al., Nat Genet (2007)	1.59
19	IL23R rs11209026 G>A	Duerr et al., Science (2006)	3.85
20	U2 rs363617 T>C	Parkes et al., Nat Genet (2007) supplement2	1.02
21	U1 rs4506508 A>C	Parkes et al., Nat Genet (2007) supplement2	1.02
22	DLG5 rs1248696 C>T	Stoll et al., Nat Genet (2004)	1.62
23	GPC5 rs1931047 T>C	Parkes et al., Nat Genet (2007) supplement2	1.04
24	NKX2-3 rs7081330 A>G	Parkes et al., Nat Genet (2007) supplement2	na
25	NKX2-3 rs10883365 A>G	Parkes et al., Nat Genet (2007)	1.18
26	TNFSF15 rs7848647 C>T	Barrett et al., Nat Genet (2008)	1.22
27	U9 rs7869487 T>C	Barrett et al., Nat Genet (2008)	1.15
28	TLR4 rs4986790 A>G	Franchimont et al. Gut (2004)	2.31
29	u8 rs4871612 C>T	Parkes et al., Nat Genet (2007) supplement2	1.00
30	LOC441108 rs10077785 C>T	Parkes et al., Nat Genet (2007)	1.19
31	IBD5 rs2522057 C>G	IBD5; Rioux et al., Nat Genet (2001)	na
32	U6 rs6927210 T>C	Parkes et al., Nat Genet (2007) supplement2	1.1
33	U6 rs946227 C>T	Parkes et al., Nat Genet (2007) supplement2	1.06
34	U7 rs12704036 C>T	Parkes et al., Nat Genet (2007) supplement2	1.03
35	U3 rs1462651 C>T	Parkes et al., Nat Genet (2007) supplement2	1.07
36	IRGM rs13361189 T>C	Parkes et al., Nat Genet (2007)	1.38
37	IRGM rs4958847 G>A	Parkes et al., Nat Genet (2007)	1.36
38	AK097548 rs1363670 C>G	Parkes et al., Nat Genet (2007) supplement2	1.19
39	U5 rs6887695 G>C	Parkes et al., Nat Genet (2007)	1.26
40	POU2F1 rs2814036 G>A	Parkes et al., Nat Genet (2007) supplement2	1.01
41	U1 rs12035082 T>C	Parkes et al., Nat Genet (2007)	1.14
42	U1 rs17419032 C>T	Parkes et al., Nat Genet (2007) supplement2	1.23
43	APG16L rs2241880 C>T	Hampe et al., Nat Genet (2007)	1.45
44	CARD15 rs2066844 C>T	IBD1; Hugot et al., Nature (2001)	na
45	CARD15 rs2066845 G>C	IBD1; Hugot et al., Nature (2001)	na
46	CARD15 rs2066847 ->C	IBD1; Hugot et al., Nature (2001)	3.99
