# Supplementary material for: Molecular Reclassification of Crohn's Disease by Cluster Analysis of Genetic Variants
Source: PLoS One. 2010 Sep 23;5(9):e12952. doi: 10.1371/journal.pone.0012952 (PMC2944846; doi:10.1371/journal.pone.0012952)
Supplement: Table S2 — Allele and genotype counts in Crohn's disease (CD) patients and healthy controls. (0.04 MB XLS) [file pone.0012952.s003.xls]

## Sheet: genotype and allele counts
Table S2: Allele and genotype counts in Crohn's disease (CD) patients and healthy controls. 1Given is the gene/locus, rs number, and major/minor allele 2Given as absolute allele count (proportion) 3Given as absolute genotype count (proportion)
nr	SNP ID1	major allele controls2	major allele cases2	minor allele controls2	minor allele cases2	homozygous wild-type controls3	homozygous wild-type cases3	heterozygous controls3	heterozygous cases3	homozygous mutant controls3	homozygous mutant cases3
1	C6orf85 rs17309827 T>G	460 (0.67)	1089 (0.65)	226 (0.33)	587 (0.35)	160 (0,47)	360 (0,43)	140 (0,41)	369 (0,44)	43 (0,13)	109 (0,13)
2	LYRM4 rs12529198 A>G	638 (0.94)	1547 (0.94)	38 (0.06)	99 (0.06)	300 (0,89)	729 (0,89)	38 (0,11)	89 (0,11)	0 (0)	5 (0,01)
3	STX8 rs9895062 A>G	629 (0.94)	1572 (0.94)	39 (0.06)	92 (0.06)	299 (0,9)	741 (0,89)	31 (0,09)	90 (0,11)	4 (0,01)	1 (0)
4	PTPN2 rs2542151 T>G	620 (0.87)	1365 (0.82)	92 (0.13)	295 (0.18)	275 (0,77)	561 (0,68)	70 (0,2)	243 (0,29)	11 (0,03)	26 (0,03)
5	U7 rs1558043 C>G	581 (0.88)	1086 (0.89)	79 (0.12)	136 (0.11)	255 (0,77)	484 (0,79)	71 (0,22)	118 (0,19)	4 (0,01)	9 (0,01)
6	CDKAL1 rs6908425 C>T	526 (0.77)	1366 (0.81)	154 (0.23)	328 (0.19)	205 (0,6)	545 (0,64)	116 (0,34)	276 (0,33)	19 (0,06)	26 (0,03)
7	HERC2 rs916977 G>A	567 (0.83)	1403 (0.84)	113 (0.17)	273 (0.16)	240 (0,71)	576 (0,69)	87 (0,26)	251 (0,3)	13 (0,04)	11 (0,01)
8	CCNY rs3936503 G>A	448 (0.69)	1001 (0.65)	204 (0.31)	543 (0.35)	155 (0,48)	314 (0,41)	138 (0,42)	373 (0,48)	33 (0,1)	85 (0,11)
9	STAT3 rs744166 T>C	403 (0.59)	1076 (0.64)	285 (0.41)	606 (0.36)	124 (0,36)	345 (0,41)	155 (0,45)	386 (0,46)	65 (0,19)	110 (0,13)
10	FLJ45139 rs2836754 C>T	446 (0.67)	1093 (0.66)	224 (0.33)	565 (0.34)	147 (0,44)	370 (0,45)	152 (0,45)	353 (0,43)	36 (0,11)	106 (0,13)
11	5p13.1 rs17234657 T>G	594 (0.88)	1382 (0.83)	78 (0.12)	292 (0.17)	261 (0,78)	574 (0,69)	72 (0,21)	234 (0,28)	3 (0,01)	29 (0,03)
12	5p13.1 rs9292777 T>C	323 (0.61)	1154 (0.68)	209 (0.39)	540 (0.32)	94 (0,35)	395 (0,47)	135 (0,51)	364 (0,43)	37 (0,14)	88 (0,1)
13	U1 rs2484676 T>A	337 (0.5)	800 (0.48)	333 (0.5)	870 (0.52)	90 (0,27)	185 (0,22)	157 (0,47)	430 (0,51)	88 (0,26)	220 (0,26)
14	FAF1 rs11205760 C>T	461 (0.68)	1106 (0.66)	215 (0.32)	564 (0.34)	151 (0,45)	363 (0,43)	159 (0,47)	380 (0,46)	28 (0,08)	92 (0,11)
15	FLJ44290 rs9870678 A>G	406 (0.6)	1023 (0.61)	274 (0.4)	659 (0.39)	127 (0,37)	310 (0,37)	152 (0,45)	403 (0,48)	61 (0,18)	128 (0,15)
16	U4 rs9993022 C>T	669 (0.97)	1633 (0.97)	21 (0.03)	59 (0.03)	324 (0,94)	788 (0,93)	21 (0,06)	57 (0,07)	0 (0)	1 (0)
17	U10 rs10761659 G>A	358 (0.54)	1009 (0.59)	308 (0.46)	691 (0.41)	103 (0,31)	313 (0,37)	152 (0,46)	383 (0,45)	78 (0,23)	154 (0,18)
18	U10 rs224136 C>T	593 (0.84)	1318 (0.86)	109 (0.16)	218 (0.14)	250 (0,71)	564 (0,73)	93 (0,26)	190 (0,25)	8 (0,02)	14 (0,02)
19	IL23R rs11209026 G>A	659 (0.94)	1630 (0.97)	45 (0.06)	46 (0.03)	309 (0,88)	793 (0,95)	41 (0,12)	44 (0,05)	2 (0,01)	1 (0)
20	U2 rs363617 T>C	591 (0.87)	1461 (0.87)	91 (0.13)	227 (0.13)	258 (0,76)	632 (0,75)	75 (0,22)	197 (0,23)	8 (0,02)	15 (0,02)
21	U1 rs4506508 A>C	535 (0.79)	1290 (0.77)	139 (0.21)	390 (0.23)	211 (0,63)	503 (0,6)	113 (0,34)	284 (0,34)	13 (0,04)	53 (0,06)
22	DLG5 rs1248696 C>T	651 (0.91)	1488 (0.91)	67 (0.09)	156 (0.09)	296 (0,82)	673 (0,82)	59 (0,16)	142 (0,17)	4 (0,01)	7 (0,01)
23	GPC5 rs1931047 T>C	678 (0.99)	1659 (0.99)	10 (0.01)	23 (0.01)	334 (0,97)	818 (0,97)	10 (0,03)	23 (0,03)	0 (0)	0 (0)
24	NKX2-3 rs7081330 A>G	421 (0.62)	1025 (0.66)	261 (0.38)	519 (0.34)	129 (0,38)	343 (0,44)	163 (0,48)	339 (0,44)	49 (0,14)	90 (0,12)
25	NKX2-3 rs10883365 A>G	345 (0.52)	768 (0.46)	319 (0.48)	894 (0.54)	94 (0,28)	184 (0,22)	157 (0,47)	400 (0,48)	81 (0,24)	247 (0,3)
26	TNFSF15 rs7848647 C>T	495 (0.71)	1159 (0.69)	203 (0.29)	517 (0.31)	182 (0,52)	403 (0,48)	131 (0,38)	353 (0,42)	36 (0,1)	82 (0,1)
27	U9 rs7869487 T>C	487 (0.72)	1186 (0.71)	191 (0.28)	492 (0.29)	182 (0,54)	422 (0,5)	123 (0,36)	342 (0,41)	34 (0,1)	75 (0,09)
28	TLR4 rs4986790 A>G	651 (0.93)	1541 (0.92)	49 (0.07)	127 (0.08)	303 (0,87)	713 (0,85)	45 (0,13)	115 (0,14)	2 (0,01)	6 (0,01)
29	u8 rs4871612 C>T	417 (0.8)	1253 (0.81)	105 (0.2)	285 (0.19)	167 (0,64)	510 (0,66)	83 (0,32)	233 (0,3)	11 (0,04)	26 (0,03)
30	LOC441108 rs10077785 C>T	534 (0.79)	1389 (0.81)	138 (0.21)	317 (0.19)	219 (0,65)	566 (0,66)	96 (0,29)	257 (0,3)	21 (0,06)	30 (0,04)
31	5025133 rs2522057 C>G	378 (0.53)	766 (0.5)	334 (0.47)	758 (0.5)	104 (0,29)	192 (0,25)	170 (0,48)	382 (0,5)	82 (0,23)	188 (0,25)
32	U6 rs6927210 T>C	357 (0.53)	867 (0.52)	321 (0.47)	811 (0.48)	99 (0,29)	234 (0,28)	159 (0,47)	399 (0,48)	81 (0,24)	206 (0,25)
33	U6 rs946227 C>T	459 (0.67)	1083 (0.65)	231 (0.33)	585 (0.35)	154 (0,45)	362 (0,43)	151 (0,44)	359 (0,43)	40 (0,12)	113 (0,14)
34	U7 rs12704036 C>T	465 (0.7)	1236 (0.74)	199 (0.3)	424 (0.26)	174 (0,52)	458 (0,55)	117 (0,35)	320 (0,39)	41 (0,12)	52 (0,06)
35	U3 rs1462651 C>T	575 (0.87)	1429 (0.86)	89 (0.13)	239 (0.14)	252 (0,76)	612 (0,73)	71 (0,21)	205 (0,25)	9 (0,03)	17 (0,02)
36	IRGM rs13361189 T>C	635 (0.91)	1462 (0.88)	63 (0.09)	202 (0.12)	290 (0,83)	649 (0,78)	55 (0,16)	164 (0,2)	4 (0,01)	19 (0,02)
37	IRGM rs4958847 G>A	596 (0.87)	1404 (0.84)	92 (0.13)	270 (0.16)	259 (0,75)	593 (0,71)	78 (0,23)	218 (0,26)	7 (0,02)	26 (0,03)
38	AK097548 rs1363670 C>G	567 (0.83)	1410 (0.84)	115 (0.17)	278 (0.16)	237 (0,7)	588 (0,7)	93 (0,27)	234 (0,28)	11 (0,03)	22 (0,03)
39	U5 rs6887695 G>C	459 (0.69)	1120 (0.68)	205 (0.31)	538 (0.32)	161 (0,48)	390 (0,47)	137 (0,41)	340 (0,41)	34 (0,1)	99 (0,12)
40	POU2F1 rs2814036 G>A	639 (0.97)	1621 (0.99)	19 (0.03)	21 (0.01)	311 (0,95)	800 (0,97)	17 (0,05)	21 (0,03)	1 (0)	0 (0)
41	U1 rs12035082 T>C	383 (0.58)	933 (0.56)	283 (0.42)	741 (0.44)	105 (0,32)	259 (0,31)	173 (0,52)	415 (0,5)	55 (0,17)	163 (0,19)
42	U1 rs17419032 C>T	522 (0.77)	1250 (0.74)	160 (0.23)	438 (0.26)	200 (0,59)	470 (0,56)	122 (0,36)	310 (0,37)	19 (0,06)	64 (0,08)
43	APG16L rs2241880 C>T	376 (0.54)	1029 (0.61)	322 (0.46)	661 (0.39)	91 (0,26)	311 (0,37)	194 (0,56)	407 (0,48)	64 (0,18)	127 (0,15)
44	CARD15 rs2066844 C>T	675 (0.93)	1481 (0.86)	51 (0.07)	241 (0.14)	314 (0,87)	647 (0,75)	47 (0,13)	187 (0,22)	2 (0,01)	27 (0,03)
45	CARD15 rs2066845 G>C	713 (0.98)	1634 (0.95)	13 (0.02)	90 (0.05)	350 (0,96)	775 (0,9)	13 (0,04)	84 (0,1)	0 (0)	3 (0)
46	CARD15 rs2066847 ->C	717 (0.98)	1580 (0.9)	15 (0.02)	168 (0.1)	351 (0,96)	720 (0,82)	15 (0,04)	140 (0,16)	0 (0)	14 (0,02)
