# Supplementary material for: Molecular Reclassification of Crohn's Disease by Cluster Analysis of Genetic Variants
Source: PLoS One. 2010 Sep 23;5(9):e12952. doi: 10.1371/journal.pone.0012952 (PMC2944846; doi:10.1371/journal.pone.0012952)
Supplement: Table S3 — Membership probabilities for Crohn's disease patients. (0.13 MB XLS) [file pone.0012952.s004.xls]

## Sheet: probabilities CD patients
Table S3: Membership probabilities for Crohn's disease patients. 1highest membership probability for given individual 2Assigned cluster (in Multimix analysis)
patient number	cluster A	cluster B	cluster C	cluster D	cluster E	cluster F	maximum probability1	assigned cluster2
1	0.32023	0.155025	0.050201	0.209122	0.024491	0.240932	0.32023	A
2	0.357678	0.118951	0.112082	0.156889	0.118773	0.135626	0.357678	A
3	0.329404	0.124613	0.074997	0.151174	0.065862	0.25395	0.329404	A
4	0.293912	0.118822	0.071078	0.228306	0.033983	0.253899	0.293912	A
5	0	1	0	0	0	0	1	B
6	0	0	0	0	0.008263	0.991737	0.991737	F
7	0	1	0	0	0	0	1	B
8	0	0	0	0	0	1	1	F
9	0	0	0	0	0	1	1	F
10	0.999593	0	0	0	0	0.000407	0.999593	A
11	0	0.044588	0.955412	0	0	0	0.955412	C
12	0	0	0	0	0	1	1	F
13	0	0.001433	0.998567	0	0	0	0.998567	C
14	0.998772	0	0	0	0	0.001228	0.998772	A
15	0	0	0	0	0	1	1	F
16	0	0.000632	0.999368	0	0	0	0.999368	C
17	0	0	0	0	0	1	1	F
18	0.999059	0	0	0	0	0.000941	0.999059	A
19	0.997457	0	0	0	0	0.002543	0.997457	A
20	0	0	0	0	0	1	1	F
21	1	0	0	0	0	0	1	A
22	0.997491	0	0	0	0	0.002509	0.997491	A
23	0.99942	0	0	0	0	0.00058	0.99942	A
24	0	0	0	1	0	0	1	D
25	0.998262	0	0	0	0	0.001738	0.998262	A
26	0	1	0	0	0	0	1	B
27	0.985655	0	0	0	0	0.014345	0.985655	A
28	0.298652	0.129786	0.026007	0.180395	0.020534	0.344626	0.344626	F
29	0.998803	0	0	0	0	0.001197	0.998803	A
30	0	0	0	0	1	0	1	E
31	0	0	0	1	0	0	1	D
32	0	0	0	0	1	0	1	E
33	0	1	0	0	0	0	1	B
34	0	0	0	1	0	0	1	D
35	0	1	0	0	0	0	1	B
36	0	0	0	0	0	1	1	F
37	0	0	0	1	0	0	1	D
38	0	0	0	0	0	1	1	F
39	0.999345	0	0	0	0	0.000655	0.999345	A
40	0	0	0	1	0	0	1	D
41	0.352251	0.13029	0.048851	0.21599	0.03366	0.218958	0.352251	A
42	0	0	0	1	0	0	1	D
43	0	0.000136	0	0.999864	0	0	0.999864	D
44	0	0	0	1	0	0	1	D
45	0.999115	0	0	0	0	0.000885	0.999115	A
46	0	0	0	0	0.860626	0.139374	0.860626	E
47	0	1	0	0	0	0	1	B
48	0.998897	0	0	0	0	0.001103	0.998897	A
49	0.333908	0.106056	0.063795	0.172542	0.076558	0.247141	0.333908	A
50	0.998963	0	0	0	0	0.001037	0.998963	A
51	0	0	0	0	1	0	1	E
52	0	0	0	0.043733	0	0.956267	0.956267	F
53	0	0	0	0	0	1	1	F
54	0.99921	0	0	0	0	0.00079	0.99921	A
55	0	0	0	0	0	1	1	F
56	0.998526	0	0	0	0	0.001474	0.998526	A
57	0.501906	0.080927	0.0605	0.115863	0.109959	0.130845	0.501906	A
58	0	0	0	0	0	1	1	F
59	0.993392	0	0	0	0	0.006608	0.993392	A
60	0	0	0	0	0	1	1	F
61	0.429782	0	0	0	0	0.570218	0.570218	F
62	0.998496	0	0	0	0	0.001504	0.998496	A
63	0.333908	0.106056	0.063795	0.172542	0.076558	0.247141	0.333908	A
64	0	0.000943	0.999057	0	0	0	0.999057	C
65	0.999827	0	0	0	0	0.000173	0.999827	A
66	0.997268	0	0	0	0	0.002732	0.997268	A
67	0	0	0	0	0	1	1	F
68	0	0	0	0	0	1	1	F
69	0	0	0	0	0	1	1	F
70	1	0	0	0	0	0	1	A
71	0.997095	0	0	0	0	0.002905	0.997095	A
72	0	0	0	1	0	0	1	D
73	0	1	0	0	0	0	1	B
74	0.454243	0.248993	0	0	0.059782	0.236981	0.454243	A
75	0	0	0	0	1	0	1	E
76	0.999777	0	0	0	0	0.000223	0.999777	A
77	0	1	0	0	0	0	1	B
78	0	0.03831	0.96169	0	0	0	0.96169	C
79	0	0	0	0	0	1	1	F
80	0	0	1	0	0	0	1	C
81	0	0	1	0	0	0	1	C
82	0.517532	0	0	0	0.102204	0.380264	0.517532	A
83	0.997252	0	0	0	0	0.002748	0.997252	A
84	0	0.010602	0	0.989398	0	0	0.989398	D
85	1	0	0	0	0	0	1	A
86	0	1	0	0	0	0	1	B
87	0.999312	0	0	0	0	0.000688	0.999312	A
88	0	0	0	0	0	1	1	F
89	0.999223	0	0	0	0	0.000777	0.999223	A
90	0	1	0	0	0	0	1	B
91	0	0	0	0	0.011079	0.988921	0.988921	F
92	0	0.013353	0.986647	0	0	0	0.986647	C
93	0	0	0	0	0	1	1	F
94	0	0	0	1	0	0	1	D
95	0.999364	0	0	0	0	0.000636	0.999364	A
96	0.333483	0.133805	0.094659	0.063494	0.041811	0.332747	0.333483	A
97	0	0	0	0.035963	0	0.964037	0.964037	F
98	0	0.835235	0	0.164765	0	0	0.835235	B
99	0	0	0	0	0	1	1	F
100	0	0	0	1	0	0	1	D
101	0.998853	0	0	0	0	0.001147	0.998853	A
102	0	0.000584	0.999416	0	0	0	0.999416	C
103	0.99675	0	0	0	0	0.00325	0.99675	A
104	0	1	0	0	0	0	1	B
105	0	0.000917	0	0.999083	0	0	0.999083	D
106	0	0.000188	0.999812	0	0	0	0.999812	C
107	0	0	0	0	0	1	1	F
108	0.779558	0	0	0.171509	0	0.048934	0.779558	A
109	0	1	0	0	0	0	1	B
110	0	0	0	0	0	1	1	F
111	0	0.002072	0.997928	0	0	0	0.997928	C
112	0	1	0	0	0	0	1	B
113	0.999421	0	0	0	0	0.000579	0.999421	A
114	0.795197	0	0	0	0	0.204803	0.795197	A
115	0	0	0	1	0	0	1	D
116	0.997875	0	0	0	0	0.002125	0.997875	A
117	0.997453	0	0	0	0	0.002547	0.997453	A
118	0	0	0	0.051676	0	0.948324	0.948324	F
119	0	0	0	1	0	0	1	D
120	0.999333	0	0	0	0	0.000667	0.999333	A
121	0.998117	0	0	0	0	0.001883	0.998117	A
122	0	0	0	0	0	1	1	F
123	0.931657	0	0	0.065797	0	0.002546	0.931657	A
124	0	0	0	1	0	0	1	D
125	0	0	0	0	0	1	1	F
126	0	0	0	0	0	1	1	F
127	0.998473	0	0	0	0	0.001527	0.998473	A
128	0	0	0	0	0	1	1	F
129	0	1	0	0	0	0	1	B
130	0.998895	0	0	0	0	0.001105	0.998895	A
131	0.99635	0	0	0	0	0.00365	0.99635	A
132	0	0	0	0	0	1	1	F
133	0	1	0	0	0	0	1	B
134	0.039653	0.960153	0	0	0	0.000193	0.960153	B
135	0	1	0	0	0	0	1	B
136	0	0.002264	0.997736	0	0	0	0.997736	C
137	0	0	0	0	0	1	1	F
138	0	1	0	0	0	0	1	B
139	0	0	0	0	0	1	1	F
140	0	1	0	0	0	0	1	B
141	0.998577	0	0	0	0	0.001423	0.998577	A
142	0.907925	0	0	0.086445	0	0.00563	0.907925	A
143	0	0	0	0	0	1	1	F
144	0	0	0	0	0	1	1	F
145	0.994268	0	0	0	0	0.005732	0.994268	A
146	0	0	0	1	0	0	1	D
147	0	0	0	0	0	1	1	F
148	0	0	0	0	0	1	1	F
149	0	1	0	0	0	0	1	B
150	0	0	0	1	0	0	1	D
151	0.999184	0	0	0	0	0.000816	0.999184	A
152	0	0	0	0	0	1	1	F
153	0	0.001097	0.998903	0	0	0	0.998903	C
154	0	0	0	0	0	1	1	F
155	0.997187	0	0	0	0	0.002813	0.997187	A
156	0	0	0	0	0	1	1	F
157	0	0.001846	0.998154	0	0	0	0.998154	C
158	0	0	0	0	0	1	1	F
159	0.998087	0	0	0	0	0.001913	0.998087	A
160	0	0	0	0	0	1	1	F
161	0	0	0	1	0	0	1	D
162	0	0.019414	0.980586	0	0	0	0.980586	C
163	0	0.015493	0.984507	0	0	0	0.984507	C
164	0.999298	0	0	0	0	0.000702	0.999298	A
165	0	0	0	0	1	0	1	E
166	0	0	0	1	0	0	1	D
167	0.997604	0	0	0	0	0.002396	0.997604	A
168	0.997321	0	0	0	0	0.002679	0.997321	A
169	0.95561	0	0	0.043121	0	0.001269	0.95561	A
170	0	1	0	0	0	0	1	B
171	0	1	0	0	0	0	1	B
172	0	1	0	0	0	0	1	B
173	0	0	0	0.17426	0	0.82574	0.82574	F
174	0	0	0	0	0	1	1	F
175	0.998925	0	0	0	0	0.001075	0.998925	A
176	0	1	0	0	0	0	1	B
177	0.298635	0.700853	0	0	0	0.000512	0.700853	B
178	0	0	0	0	1	0	1	E
179	0	0	0	0	0	1	1	F
180	0.998447	0	0	0	0	0.001553	0.998447	A
181	0	0.001776	0.998224	0	0	0	0.998224	C
182	0	0	0	0.004793	0.995207	0	0.995207	E
183	0	0	0	0	1	0	1	E
184	0	0	0	1	0	0	1	D
185	0.298264	0	0	0.699111	0	0.002625	0.699111	D
186	0.998373	0	0	0	0	0.001627	0.998373	A
187	0	0	0	0	0	1	1	F
188	0	0	0	1	0	0	1	D
189	0	0.001541	0.998459	0	0	0	0.998459	C
190	0	0	0	1	0	0	1	D
191	0	0.000353	0	0.999647	0	0	0.999647	D
192	0.998613	0	0	0	0	0.001387	0.998613	A
193	0.670989	0	0	0	0	0.329011	0.670989	A
194	0.998453	0	0	0	0	0.001547	0.998453	A
195	0	1	0	0	0	0	1	B
196	0.998315	0	0	0	0	0.001685	0.998315	A
197	0	0	0	0.101478	0	0.898522	0.898522	F
198	0	0.05082	0	0.94918	0	0	0.94918	D
199	0	0	0	0	1	0	1	E
200	0	0	0	0	1	0	1	E
201	0	0	0	1	0	0	1	D
202	0	0	0	0	0	1	1	F
203	0	0	0	0	0	1	1	F
204	0.579993	0	0	0	0	0.420007	0.579993	A
205	0.998072	0	0	0	0	0.001928	0.998072	A
206	0	0	0	0	0	1	1	F
207	0.998868	0	0	0	0	0.001132	0.998868	A
208	0.99887	0	0	0	0	0.00113	0.99887	A
209	0	0	0	1	0	0	1	D
210	0	0	0	0	0.018037	0.981963	0.981963	F
211	0	0.108772	0	0.891228	0	0	0.891228	D
212	0.793502	0	0	0	0	0.206498	0.793502	A
213	0	0.147512	0.852488	0	0	0	0.852488	C
214	0	0	0	0.863646	0	0.136354	0.863646	D
215	0.374368	0.095537	0.097285	0.197598	0.113208	0.122004	0.374368	A
216	0.859526	0	0	0.137853	0	0.00262	0.859526	A
217	0	0	0	0	0	1	1	F
218	0.998294	0	0	0	0	0.001706	0.998294	A
219	0.997864	0	0	0.001657	0	0.00048	0.997864	A
220	0.998617	0	0	0	0	0.001383	0.998617	A
221	0	0	0	0	0	1	1	F
222	0.999681	0	0	0	0	0.000319	0.999681	A
223	0.999756	0	0	0	0	0.000244	0.999756	A
224	0	0	0	1	0	0	1	D
225	0	0.001897	0.998103	0	0	0	0.998103	C
226	0	1	0	0	0	0	1	B
227	0.997913	0	0	0	0	0.002087	0.997913	A
228	0	0	0	0	0	1	1	F
229	0.996665	0	0	0	0	0.003335	0.996665	A
230	0	0	0	0	0	1	1	F
231	1	0	0	0	0	0	1	A
232	0	0.0003	0.9997	0	0	0	0.9997	C
233	0.998931	0	0	0	0	0.001069	0.998931	A
234	0	1	0	0	0	0	1	B
235	0	0	0	1	0	0	1	D
236	0	0	0	0	0.019315	0.980685	0.980685	F
237	0	0	0	0	0	1	1	F
238	0	0.013468	0.986241	0	0.000291	0	0.986241	C
239	0	0	0	0	1	0	1	E
240	0	0	0	1	0	0	1	D
241	0	0.00165	0.99835	0	0	0	0.99835	C
242	0.998429	0	0	0	0	0.001571	0.998429	A
243	0	0	0.032424	0	0.967576	0	0.967576	E
244	0.996493	0	0	0	0	0.003507	0.996493	A
245	0	0	0	0	0	1	1	F
246	0.999629	0	0	0	0	0.000371	0.999629	A
247	0	0	0	0.018772	0	0.981228	0.981228	F
248	0	0	0	0	0	1	1	F
249	0	0.0001	0.9999	0	0	0	0.9999	C
250	0	0	0	0	1	0	1	E
251	0	0	0	0	0	1	1	F
252	0	0	0	0	0	1	1	F
253	0.988169	0	0	0.011066	0	0.000764	0.988169	A
254	0.994759	0	0	0	0	0.005241	0.994759	A
255	0	0	0	0	0	1	1	F
256	0	0	0	1	0	0	1	D
257	0	0	0	1	0	0	1	D
258	0	0	0	1	0	0	1	D
259	0	0	0	1	0	0	1	D
260	0	1	0	0	0	0	1	B
261	0.995731	0	0	0	0	0.004269	0.995731	A
262	0.99971	0	0	0	0	0.00029	0.99971	A
263	0	0	0	0	0	1	1	F
264	0.998053	0	0	0	0	0.001947	0.998053	A
265	0	0	0	1	0	0	1	D
266	0	1	0	0	0	0	1	B
267	0.999279	0	0	0	0	0.000721	0.999279	A
268	0	0	0	1	0	0	1	D
269	0	0	0	0	0	1	1	F
270	0	0	0	0	0	1	1	F
271	0	1	0	0	0	0	1	B
272	0	0	0	0.024758	0	0.975242	0.975242	F
273	0	1	0	0	0	0	1	B
274	0	0	0	0	0	1	1	F
275	0	0	0	0	0	1	1	F
276	0	0	0	0	1	0	1	E
277	0.997498	0	0	0	0	0.002502	0.997498	A
278	0.996566	0	0	0	0	0.003434	0.996566	A
279	0	0.005452	0.994548	0	0	0	0.994548	C
280	0	0	0	1	0	0	1	D
281	0.99964	0	0	0	0	0.00036	0.99964	A
282	0	0	0	0	0	1	1	F
283	0.999299	0	0	0	0	0.000701	0.999299	A
284	0	0	0	0	1	0	1	E
285	0	0	0	1	0	0	1	D
286	0	0.000585	0.999415	0	0	0	0.999415	C
287	0	0.000299	0.993793	0.005908	0	0	0.993793	C
288	0.999542	0	0	0	0	0.000458	0.999542	A
289	0	0	0	0	0	1	1	F
290	0.99915	0	0	0	0	0.00085	0.99915	A
291	0	0	0	0	1	0	1	E
292	0.998929	0	0	0	0	0.001071	0.998929	A
293	0.997978	0	0	0	0	0.002022	0.997978	A
294	0	0	0	0	0	1	1	F
295	0	0.997935	0	0.002065	0	0	0.997935	B
296	0	0	0	0	1	0	1	E
297	0	0	0	0	1	0	1	E
298	0	0.000279	0	0.999721	0	0	0.999721	D
299	0.997713	0	0	0	0	0.002287	0.997713	A
300	0	0	0.005023	0	0.994977	0	0.994977	E
301	0.999156	0	0	0	0	0.000844	0.999156	A
302	0.999765	0	0	0	0	0.000235	0.999765	A
303	0.999271	0	0	0	0	0.000729	0.999271	A
304	0.999017	0	0	0	0	0.000983	0.999017	A
305	0.999571	0	0	0	0	0.000429	0.999571	A
306	0	0	0	0	0	1	1	F
307	0	0	0	0	0	1	1	F
308	0	0	0	0	0	1	1	F
309	0	0	1	0	0	0	1	C
310	0.996188	0	0	0	0	0.003812	0.996188	A
311	0.999354	0	0	0	0	0.000646	0.999354	A
312	0	0	0	0	0	1	1	F
313	0	0	0	1	0	0	1	D
314	0	0	0	0.001246	0.998754	0	0.998754	E
315	0	0	0	0	0	1	1	F
316	0	0	0	1	0	0	1	D
317	0.999156	0	0	0	0	0.000844	0.999156	A
318	0.998688	0	0	0	0	0.001312	0.998688	A
319	0.911734	0	0	0	0	0.088266	0.911734	A
320	0	0	0	0	0	1	1	F
321	0	0	0	0	0	1	1	F
322	0.997552	0	0	0	0	0.002448	0.997552	A
323	0	0	1	0	0	0	1	C
324	0	0	0	0	1	0	1	E
325	0	0	0	0	1	0	1	E
326	0	0	0	1	0	0	1	D
327	0.99976	0	0	0	0	0.00024	0.99976	A
328	0	0	0	0	0	1	1	F
329	0	0.001459	0.998541	0	0	0	0.998541	C
330	0	0	0	0	0	1	1	F
331	0	0	0	0	0	1	1	F
332	0	0	0	0	0	1	1	F
333	0	1	0	0	0	0	1	B
334	0	1	0	0	0	0	1	B
335	0.998261	0	0	0	0	0.001739	0.998261	A
336	0	0	1	0	0	0	1	C
337	0.758889	0.166367	0	0.063689	0	0.011055	0.758889	A
338	0.31281	0.12911	0.078102	0.14137	0.092143	0.246465	0.31281	A
339	0.299855	0.101205	0.048952	0.227098	0.013721	0.309169	0.309169	F
340	0.255959	0.048347	0.164188	0.064977	0.158732	0.307797	0.307797	F
341	0.999289	0	0	0	0	0.000711	0.999289	A
342	0	0	0	1	0	0	1	D
343	0	1	0	0	0	0	1	B
344	0	0	0	0	0	1	1	F
345	0	0	0	0	0	1	1	F
346	0	0.921138	0	0.078862	0	0	0.921138	B
347	0.942408	0	0	0.05651	0	0.001082	0.942408	A
348	0.998257	0	0	0	0	0.001743	0.998257	A
349	0.997124	0	0	0	0	0.002876	0.997124	A
350	0	0	0	1	0	0	1	D
351	0.996786	0	0	0	0	0.003214	0.996786	A
352	0.881447	0	0	0	0	0.118553	0.881447	A
353	0	0	0	0	0.049576	0.950424	0.950424	F
354	0.999586	0	0	0	0	0.000414	0.999586	A
355	0	0	0	0.024809	0	0.975191	0.975191	F
356	0	0.000641	0.993906	0.005453	0	0	0.993906	C
357	0	0	0	1	0	0	1	D
358	0	0.019101	0.980899	0	0	0	0.980899	C
359	0.812501	0	0	0	0	0.187499	0.812501	A
360	0.449558	0	0	0	0	0.550442	0.550442	F
361	0	0	0	0	0	1	1	F
362	0.99833	0	0	0	0	0.00167	0.99833	A
363	0	0.001039	0.998961	0	0	0	0.998961	C
364	0	0	0	0	0	1	1	F
365	0	0	0	1	0	0	1	D
366	0.99932	0	0	0	0	0.00068	0.99932	A
367	0.998685	0	0	0	0	0.001315	0.998685	A
368	0.376079	0	0	0.620608	0	0.003313	0.620608	D
369	0.997607	0	0	0	0	0.002393	0.997607	A
370	0.943352	0	0	0.055225	0	0.001423	0.943352	A
371	0.999344	0	0	0	0	0.000656	0.999344	A
372	0	0	0	0.17821	0	0.82179	0.82179	F
373	0.997493	0	0	0	0	0.002507	0.997493	A
374	0	0	0	0	0	1	1	F
375	0.997645	0	0	0	0	0.002355	0.997645	A
376	0	0	0	0	1	0	1	E
377	0.789933	0	0	0.208567	0	0.0015	0.789933	A
378	0	0	0	0	0	1	1	F
379	0	0	0	1	0	0	1	D
380	0.322828	0	0	0	0	0.677172	0.677172	F
381	0	0.001769	0.998231	0	0	0	0.998231	C
382	0	1	0	0	0	0	1	B
383	0	0	0	0	1	0	1	E
384	0.998945	0	0	0	0	0.001055	0.998945	A
385	0	0	0	1	0	0	1	D
386	0	0.019178	0.980822	0	0	0	0.980822	C
387	0.999518	0	0	0	0	0.000482	0.999518	A
388	0	1	0	0	0	0	1	B
389	0	0	0	1	0	0	1	D
390	0	0	0	0	1	0	1	E
391	0.98082	0	0	0.014546	0	0.004634	0.98082	A
392	0	0	0	0	0	1	1	F
393	0.778959	0	0	0	0	0.221041	0.778959	A
394	0	1	0	0	0	0	1	B
395	0.895134	0	0	0.101502	0	0.003364	0.895134	A
396	0	0	0	1	0	0	1	D
397	0	0	0	0	0	1	1	F
398	0	0	0	0	0	1	1	F
399	0	0	0	0	0	1	1	F
400	0	0	0	0	1	0	1	E
401	0	0	0	0	0	1	1	F
402	0.99912	0	0	0	0	0.00088	0.99912	A
403	0.999846	0	0	0	0	0.000154	0.999846	A
404	0.311704	0	0	0	0	0.688296	0.688296	F
405	0	0.002053	0.993986	0.003961	0	0	0.993986	C
406	0.717734	0	0	0.281252	0	0.001014	0.717734	A
407	0	1	0	0	0	0	1	B
408	0	0	0	1	0	0	1	D
409	0	0	0	0	0	1	1	F
410	0.99959	0	0	0	0	0.00041	0.99959	A
411	0	0.033424	0.966576	0	0	0	0.966576	C
412	0	0.012917	0.987083	0	0	0	0.987083	C
413	0	0	0	1	0	0	1	D
414	0.999672	0	0	0	0	0.000328	0.999672	A
415	0	0	0	0	0	1	1	F
416	0.997666	0	0	0	0	0.002334	0.997666	A
417	0.99726	0	0	0	0	0.00274	0.99726	A
418	0	0.002813	0	0.997187	0	0	0.997187	D
419	0.999403	0	0	0	0	0.000597	0.999403	A
420	0	0	0	0	0	1	1	F
421	0.996694	0	0	0	0	0.003306	0.996694	A
422	0	0	0	0	0	1	1	F
423	0	0	0	0	0	1	1	F
424	1	0	0	0	0	0	1	A
425	0	0	0	0	0	1	1	F
426	0	0	0	0	0	1	1	F
427	0	0	0	0	1	0	1	E
428	0.998622	0	0	0	0	0.001378	0.998622	A
429	0	0	0	1	0	0	1	D
430	0	0.989204	0	0.010796	0	0	0.989204	B
431	0.998175	0	0	0	0	0.001825	0.998175	A
432	0	0	0	1	0	0	1	D
433	0	0	0	0.03534	0	0.96466	0.96466	F
434	0	0	0	1	0	0	1	D
435	0.300263	0.162929	0.115389	0.157405	0.047506	0.216508	0.300263	A
436	0.511821	0.144138	0.044717	0.053263	0.102547	0.143515	0.511821	A
437	0.738116	0.128647	0	0.118494	0	0.014742	0.738116	A
438	0	0	0	0	1	0	1	E
439	0.331997	0	0	0	0	0.668003	0.668003	F
440	0.426047	0.112081	0.050421	0.061497	0.093017	0.256936	0.426047	A
441	0.999616	0	0	0	0	0.000384	0.999616	A
442	0	0	1	0	0	0	1	C
443	0	1	0	0	0	0	1	B
444	0	0	0	0	0	1	1	F
445	0	0	0	0.104342	0	0.895658	0.895658	F
446	0	0	0	0	1	0	1	E
447	0.9989	0	0	0	0	0.0011	0.9989	A
448	0	0	0	0	0	1	1	F
449	0.997756	0	0	0	0	0.002244	0.997756	A
450	0	0	0	0	0	1	1	F
451	0	0	0	0	0	1	1	F
452	0	0	0	0	0	1	1	F
453	0	0	0	0	0	1	1	F
454	0	0.015418	0.984582	0	0	0	0.984582	C
455	0	0.997166	0	0.002834	0	0	0.997166	B
456	0	0	0	0	0	1	1	F
457	0	0	0	0	1	0	1	E
458	0.997132	0	0	0	0	0.002868	0.997132	A
459	0.999403	0	0	0	0	0.000597	0.999403	A
460	0.99819	0	0	0	0	0.00181	0.99819	A
461	0	9.2e-05	0.999908	0	0	0	0.999908	C
462	0.480744	0.077802	0.082156	0.014114	0.045519	0.299666	0.480744	A
463	0	0	0	0	0	1	1	F
464	0	0	0	0.100689	0	0.899311	0.899311	F
465	0	0	0	1	0	0	1	D
466	0.999623	0	0	0	0	0.000377	0.999623	A
467	0	0.005388	0.983876	0.010736	0	0	0.983876	C
468	0.999132	0	0	0	0	0.000868	0.999132	A
469	0	0	0	1	0	0	1	D
470	0	1	0	0	0	0	1	B
471	0	0	0	0	1	0	1	E
472	0	0.001605	0	0.998395	0	0	0.998395	D
473	0	0.124394	0	0.875606	0	0	0.875606	D
474	0	0	0	0	0	1	1	F
475	0	0	0	0	0	1	1	F
476	0.709316	0	0	0	0	0.290684	0.709316	A
477	0	0	0	0	1	0	1	E
478	0	0	0	0	0	1	1	F
479	0	0	0	0	1	0	1	E
480	0.999085	0	0	0	0	0.000915	0.999085	A
481	0.427057	0	0	0.571766	0	0.001177	0.571766	D
482	0	0.001954	0.998046	0	0	0	0.998046	C
483	0.996708	0	0	0	0	0.003292	0.996708	A
484	0	0	0	1	0	0	1	D
485	0.999331	0	0	0	0	0.000669	0.999331	A
486	0	0	0	0.001246	0.998754	0	0.998754	E
487	0.996544	0	0	0	0	0.003456	0.996544	A
488	0	1	0	0	0	0	1	B
489	0	0	0	1	0	0	1	D
490	0	0	0	0	0	1	1	F
491	0	0	0	0	0	1	1	F
492	0	0	0	0	0	1	1	F
493	0	0	0	0	0	1	1	F
494	0	0.038202	0	0.961798	0	0	0.961798	D
495	0.997287	0	0	0	0	0.002713	0.997287	A
496	0	0	0	1	0	0	1	D
497	0	0	0	0	0	1	1	F
498	0	0	0	0	0	1	1	F
499	0	0	0	0	0.079732	0.920268	0.920268	F
500	0.974387	0	0	0.019543	0	0.00607	0.974387	A
501	0.998745	0	0	0	0	0.001255	0.998745	A
502	0	1	0	0	0	0	1	B
503	0.993955	0	0	0	0	0.006045	0.993955	A
504	0	0	0	1	0	0	1	D
505	0	0	0	0	0	1	1	F
506	0.999498	0	0	0	0	0.000502	0.999498	A
507	0.997997	0	0	0	0	0.002003	0.997997	A
508	0	1	0	0	0	0	1	B
509	0	1	0	0	0	0	1	B
510	0.998768	0	0	0	0	0.001232	0.998768	A
511	0	0	0	1	0	0	1	D
512	0	0	0	1	0	0	1	D
513	0.999111	0	0	0	0	0.000889	0.999111	A
514	0.996805	0	0	0	0	0.003195	0.996805	A
515	0.999261	0	0	0	0	0.000739	0.999261	A
516	0	0	0	1	0	0	1	D
517	0	0.994876	0	0.005124	0	0	0.994876	B
518	0.99859	0	0	0	0	0.00141	0.99859	A
519	0	0	0	1	0	0	1	D
520	0	1	0	0	0	0	1	B
521	0	0	0	1	0	0	1	D
522	0	0	0	1	0	0	1	D
523	0.998174	0	0	0	0	0.001826	0.998174	A
524	0.999306	0	0	0	0	0.000694	0.999306	A
525	0	0	0	0	1	0	1	E
526	0	1	0	0	0	0	1	B
527	0	0	0	0	1	0	1	E
528	0	0	0	0	0	1	1	F
529	0	0	0	0	1	0	1	E
530	0	0	0	0.023611	0	0.976389	0.976389	F
531	0	0	0	0.029425	0.970575	0	0.970575	E
532	0	0	0	0	0	1	1	F
533	0.244226	0.754599	0	0	0	0.001176	0.754599	B
534	0.999573	0	0	0	0	0.000427	0.999573	A
535	0	0	0	0	1	0	1	E
536	0	0	0	0.032935	0	0.967065	0.967065	F
537	0.998134	0	0	0	0	0.001866	0.998134	A
538	0.998446	0	0	0	0	0.001554	0.998446	A
539	0	0	0	0	0	1	1	F
540	0	1	0	0	0	0	1	B
541	0	0	0	0	0	1	1	F
542	0.996966	0	0	0	0	0.003034	0.996966	A
543	0.994588	0	0	0	0	0.005412	0.994588	A
544	0	1	0	0	0	0	1	B
545	0	0	0	1	0	0	1	D
546	0	0	0	1	0	0	1	D
547	0.993915	0	0	0	0	0.006085	0.993915	A
548	0	0	0.021131	0	0.978869	0	0.978869	E
549	0.999093	0	0	0	0	0.000907	0.999093	A
550	0.288888	0	0	0	0	0.711112	0.711112	F
551	0	1	0	0	0	0	1	B
552	0	1	0	0	0	0	1	B
553	0	0	0	0	0	1	1	F
554	0	0	0	1	0	0	1	D
555	0.993872	0	0	0	0	0.006128	0.993872	A
556	0	0	0	0	0	1	1	F
557	0.999492	0	0	0	0	0.000508	0.999492	A
558	0	0	0	1	0	0	1	D
559	0	0	0	0	0	1	1	F
560	0	0	0	0	0	1	1	F
561	0	0	0	0	0	1	1	F
562	0	0	0	0	0	1	1	F
563	0	1	0	0	0	0	1	B
564	0.999789	0	0	0	0	0.000211	0.999789	A
565	0	0	0	1	0	0	1	D
566	0.871547	0	0	0.123744	0	0.004708	0.871547	A
567	0.994917	0	0	0	0	0.005083	0.994917	A
568	0	1	0	0	0	0	1	B
569	0.997871	0	0	0	0	0.002129	0.997871	A
570	0.68466	0	0	0	0	0.31534	0.68466	A
571	0.995496	0	0	0	0	0.004504	0.995496	A
572	0.997772	0	0	0	0	0.002228	0.997772	A
573	0.998983	0	0	0	0	0.001017	0.998983	A
574	0	0	0	0	0	1	1	F
575	0	0	0	0	1	0	1	E
576	0	0.010997	0	0.989003	0	0	0.989003	D
577	0.996971	0	0	0	0	0.003029	0.996971	A
578	0.997843	0	0	0	0	0.002157	0.997843	A
579	0	0.001626	0.998374	0	0	0	0.998374	C
580	0	0	0	0	0	1	1	F
581	0	0	0	1	0	0	1	D
582	0	0	0	0	0	1	1	F
583	0	0.014887	0.985113	0	0	0	0.985113	C
584	0	0	0	0	0	1	1	F
585	0.575795	0	0	0.075786	0.060308	0.28811	0.575795	A
586	0	0	0	0	0	1	1	F
587	0	1	0	0	0	0	1	B
588	0	0	0	0	0	1	1	F
589	0.99724	0	0	0	0	0.00276	0.99724	A
590	0	0	0	0	0	1	1	F
591	0.996743	0	0	0	0	0.003257	0.996743	A
592	0.969215	0	0	0.029614	0	0.001171	0.969215	A
593	0	1	0	0	0	0	1	B
594	0.996419	0	0	0	0	0.003581	0.996419	A
595	0.995868	0	0	0	0	0.004132	0.995868	A
596	0.999065	0	0	0	0	0.000935	0.999065	A
597	0.998713	0	0	0	0	0.001287	0.998713	A
598	0.999105	0	0	0	0	0.000895	0.999105	A
599	0.998752	0	0	0	0	0.001248	0.998752	A
600	0	0	0	0	0	1	1	F
601	0	0	0	0	0	1	1	F
602	0.992462	0	0	0	0	0.007538	0.992462	A
603	0.99854	0	0	0	0	0.00146	0.99854	A
604	0.322249	0.128753	0.071815	0.144462	0.081346	0.251374	0.322249	A
605	0	0	0	0	0	1	1	F
606	0	0	0	0	0	1	1	F
607	0.9971	0	0	0	0	0.0029	0.9971	A
608	0	1	0	0	0	0	1	B
609	0	0	0	0	0	1	1	F
610	0	0	0	0	0	1	1	F
611	0	0	0	0	1	0	1	E
612	0.999107	0	0	0	0	0.000893	0.999107	A
613	0.998211	0	0	0	0	0.001789	0.998211	A
614	0.998667	0	0	0	0	0.001333	0.998667	A
615	0.696091	0	0	0.302202	0	0.001707	0.696091	A
616	0	7.1e-05	0.999929	0	0	0	0.999929	C
617	0	1	0	0	0	0	1	B
618	0	1	0	0	0	0	1	B
619	0	0	0	0	0	1	1	F
620	0	0	0	0	0	1	1	F
621	0	0	0	0	1	0	1	E
622	0	0	0	0	0	1	1	F
623	0	0	0	0	0	1	1	F
624	0	1	0	0	0	0	1	B
625	0	1	0	0	0	0	1	B
626	0	1	0	0	0	0	1	B
627	0	0	0	0	0	1	1	F
628	0.997523	0	0	0	0	0.002477	0.997523	A
629	0	0	0	0.491112	0	0.508888	0.508888	F
630	0	0	0	0	0	1	1	F
631	0	1	0	0	0	0	1	B
632	0.982714	0	0	0	0	0.017286	0.982714	A
633	0	0	0	1	0	0	1	D
634	0	0	0	0	0	1	1	F
635	0	0	0	0.236357	0	0.763643	0.763643	F
636	0	0	0	0	0	1	1	F
637	0	0.000308	0.999692	0	0	0	0.999692	C
638	0	1	0	0	0	0	1	B
639	0	0.006807	0.993193	0	0	0	0.993193	C
640	0	0	0	0	0	1	1	F
641	0	1	0	0	0	0	1	B
642	0	0	0	0	0	1	1	F
643	0	0	0	0	1	0	1	E
644	0	0	0	0	0	1	1	F
645	0	0	0	0	0	1	1	F
646	0	0	0	0	0	1	1	F
647	0.996807	0	0	0	0	0.003193	0.996807	A
648	0	0	0	0	0	1	1	F
649	0	0	0	1	0	0	1	D
650	0	0	0	1	0	0	1	D
651	0	0	0	1	0	0	1	D
652	0	0	0	0	0	1	1	F
653	0	0	0	0	1	0	1	E
654	0	0	0	0.050676	0	0.949324	0.949324	F
655	0	1	0	0	0	0	1	B
656	0	0.000626	0.999374	0	0	0	0.999374	C
657	0.99908	0	0	0	0	0.00092	0.99908	A
658	0.997774	0	0	0	0	0.002226	0.997774	A
659	0.999248	0	0	0	0	0.000752	0.999248	A
660	0	0	0	1	0	0	1	D
661	0.948437	0	0	0.049966	0	0.001597	0.948437	A
662	0.999397	0	0	0	0	0.000603	0.999397	A
663	0	0	0	0.044778	0	0.955222	0.955222	F
664	0.718659	0	0	0.277918	0	0.003424	0.718659	A
665	0.998898	0	0	0	0	0.001102	0.998898	A
666	0.999281	0	0	0	0	0.000719	0.999281	A
667	0	0	0	1	0	0	1	D
668	0	1	0	0	0	0	1	B
669	0	0	0	0	0	1	1	F
670	0	0	0	0.08141	0	0.91859	0.91859	F
671	0.905442	0	0	0	0	0.094558	0.905442	A
672	0	0	0	1	0	0	1	D
673	0.99849	0	0	0	0	0.00151	0.99849	A
674	0.090905	0	0	0.707981	0	0.201114	0.707981	D
675	0	0	0	0	0	1	1	F
676	0	0	0	0	0	1	1	F
677	0.994328	0	0	0	0	0.005672	0.994328	A
678	0	0	0	1	0	0	1	D
679	0	0	0	0	0	1	1	F
680	0.999742	0	0	0	0	0.000258	0.999742	A
681	0	0	0	1	0	0	1	D
682	0	0	0	1	0	0	1	D
683	0.997795	0	0	0	0	0.002205	0.997795	A
684	0.999218	0	0	0	0	0.000782	0.999218	A
685	0.999213	0	0	0	0	0.000787	0.999213	A
686	0	0.076942	0.923058	0	0	0	0.923058	C
687	0	0	0	0	0	1	1	F
688	0	0	0	0	1	0	1	E
689	0.999163	0	0	0	0	0.000837	0.999163	A
690	0	0	0	1	0	0	1	D
691	0.998186	0	0	0	0	0.001814	0.998186	A
692	0	1	0	0	0	0	1	B
693	0	0.001054	0.998946	0	0	0	0.998946	C
694	0.995359	0	0	0	0	0.004641	0.995359	A
695	0	0	0	1	0	0	1	D
696	0.856112	0	0	0	0	0.143888	0.856112	A
697	0.99965	0	0	0	0	0.00035	0.99965	A
698	0	0	0	0	0	1	1	F
699	0	0	0	0	0	1	1	F
700	0.990706	0	0	0	0	0.009294	0.990706	A
701	1	0	0	0	0	0	1	A
702	0.998377	0	0	0	0	0.001623	0.998377	A
703	0	0	0	0	0	1	1	F
704	0	0.000828	0.999172	0	0	0	0.999172	C
705	0	0	0	1	0	0	1	D
706	0	0	0	0.011714	0	0.988286	0.988286	F
707	0.99972	0	0	0	0	0.00028	0.99972	A
708	0	0	0	1	0	0	1	D
709	0	0	0	0	0	1	1	F
710	0.997069	0	0	0	0	0.002931	0.997069	A
711	0	0	0	0	1	0	1	E
712	0	0	0	0	0	1	1	F
713	0	0	0	0.020123	0	0.979877	0.979877	F
714	0.996682	0	0	0	0	0.003318	0.996682	A
715	0	0.295385	0	0.704615	0	0	0.704615	D
716	0	0	0	0	0.007398	0.992602	0.992602	F
717	0.830055	0	0	0	0	0.169945	0.830055	A
718	0	0	0	1	0	0	1	D
719	0	0	0.010102	0	0.989898	0	0.989898	E
720	0	0	0	0.042787	0	0.957213	0.957213	F
721	0	0	0	0	0	1	1	F
722	0.981133	0	0	0.017902	0	0.000965	0.981133	A
723	0.999332	0	0	0	0	0.000668	0.999332	A
724	0	0	0	0	0	1	1	F
725	0	0	0.024469	0	0.975531	0	0.975531	E
726	0	0	0	1	0	0	1	D
727	0.999127	0	0	0	0	0.000873	0.999127	A
728	0.99824	0	0	0	0	0.00176	0.99824	A
729	0	0	0	1	0	0	1	D
730	0	0	0	0	0	1	1	F
731	0	0	0	0	1	0	1	E
732	0	0.287792	0	0.712208	0	0	0.712208	D
733	0	1	0	0	0	0	1	B
734	0.99516	0	0	0	0	0.00484	0.99516	A
735	0	0	0	0	0	1	1	F
736	0	0.00849	0.99151	0	0	0	0.99151	C
737	0	1	0	0	0	0	1	B
738	0	1	0	0	0	0	1	B
739	0	0	0	0	0	1	1	F
740	0	0	0	0	0	1	1	F
741	0.991935	0	0	0.00664	0	0.001425	0.991935	A
742	0	1	0	0	0	0	1	B
743	0	1	0	0	0	0	1	B
744	0.999009	0	0	0	0	0.000991	0.999009	A
745	0.999815	0	0	0	0	0.000185	0.999815	A
746	0	0	0	0	1	0	1	E
747	0	0	0	0	0	1	1	F
748	0	0	0	1	0	0	1	D
749	0	1	0	0	0	0	1	B
750	0.998633	0	0	0	0	0.001367	0.998633	A
751	0.996733	0	0	0	0	0.003267	0.996733	A
752	0	0.00575	0	0.99425	0	0	0.99425	D
753	0.999049	0	0	0	0	0.000951	0.999049	A
754	0.999761	0	0	0	0	0.000239	0.999761	A
755	0	0	0	0	0	1	1	F
756	0.99643	0	0	0	0	0.00357	0.99643	A
757	0	1	0	0	0	0	1	B
758	0	0	0	0	0	1	1	F
759	0.999623	0	0	0	0	0.000377	0.999623	A
760	0	0	0	0	0	1	1	F
761	0	0	0	1	0	0	1	D
762	0	1	0	0	0	0	1	B
763	0	0.593957	0	0.406043	0	0	0.593957	B
764	0	0	0	1	0	0	1	D
765	0	0	0	0	0	1	1	F
766	0.992669	0	0	0.00503	0	0.002301	0.992669	A
767	0.99561	0	0	0	0	0.00439	0.99561	A
768	0	0	0	0	0	1	1	F
769	0	0	0	0	1	0	1	E
770	0.403248	0	0	0	0	0.596752	0.596752	F
771	0	0	0	0.371879	0	0.628121	0.628121	F
772	0.765849	0	0	0	0	0.234151	0.765849	A
773	0.044998	0	0	0.492771	0	0.462231	0.492771	D
774	0.37184	0.131133	0.090012	0.117226	0.081429	0.20836	0.37184	A
775	0	0	0.033941	0	0.966059	0	0.966059	E
776	0	0.001731	0.998269	0	0	0	0.998269	C
777	0.999513	0	0	0	0	0.000487	0.999513	A
778	0.999676	0	0	0	0	0.000324	0.999676	A
779	0.995855	0	0	0	0	0.004145	0.995855	A
780	0.999105	0	0	0	0	0.000895	0.999105	A
781	0	0	0	0.045142	0	0.954858	0.954858	F
782	0	0	0	0	1	0	1	E
783	0	0	0	0	0	1	1	F
784	0.968183	0	0	0	0	0.031817	0.968183	A
785	0	0	0	1	0	0	1	D
786	0.437016	0.542119	0	0	0	0.020865	0.542119	B
787	0	0	0	0	0	1	1	F
788	0	0	0.046392	0	0.953608	0	0.953608	E
789	0.696305	0	0.015905	0.066978	0	0.220811	0.696305	A
790	0.282163	0.317517	0	0.375379	0	0.024941	0.375379	D
791	0	0.011923	0.988077	0	0	0	0.988077	C
792	0	0	0	0	0.039973	0.960027	0.960027	F
793	0.711175	0	0	0	0	0.288825	0.711175	A
794	0	0	0	0	0	1	1	F
795	0.516125	0.096332	0.040739	0.021322	0.139227	0.186255	0.516125	A
796	0.391661	0.340599	0.020009	0	0.035815	0.211916	0.391661	A
797	0	0	0	0.0364	0	0.9636	0.9636	F
798	0	0	0	0.319828	0	0.680172	0.680172	F
799	0.985644	0	0	0	0	0.014356	0.985644	A
800	0	0	0	0	0	1	1	F
801	0	0.000823	0.999177	0	0	0	0.999177	C
802	0	1	0	0	0	0	1	B
803	0.998343	0	0	0	0	0.001657	0.998343	A
804	0	0.008068	0	0.991932	0	0	0.991932	D
805	0	1	0	0	0	0	1	B
806	0	0.00028	0	0.99972	0	0	0.99972	D
807	0	0	0.012945	0.003626	0.983429	0	0.983429	E
808	0.998186	0	0	0	0	0.001814	0.998186	A
809	0.9817	0	0	0	0	0.0183	0.9817	A
810	0	0	0	1	0	0	1	D
811	0.999255	0	0	0	0	0.000745	0.999255	A
812	0	0	0	0.081387	0	0.918613	0.918613	F
813	0	1	0	0	0	0	1	B
814	0	0	0	0	0.001518	0.998482	0.998482	F
815	0	0	0	0	0	1	1	F
816	0.947017	0	0	0	0	0.052983	0.947017	A
817	0.997983	0	0	0	0	0.002017	0.997983	A
818	0	0	0	0	0	1	1	F
819	0.998754	0	0	0	0	0.001246	0.998754	A
820	0.443113	0	0	0.149415	0	0.407472	0.443113	A
821	0.998368	0	0	0	0	0.001632	0.998368	A
822	0	0	0	1	0	0	1	D
823	0	1	0	0	0	0	1	B
824	0.504999	0.170975	0.05119	0	0.124494	0.148343	0.504999	A
825	0	0	0	0	0	1	1	F
826	0	0	0	1	0	0	1	D
827	0.998928	0	0	0	0	0.001072	0.998928	A
828	0	0	0	0	0	1	1	F
829	0	0	0	0	0	1	1	F
830	0	0	1	0	0	0	1	C
831	0.084202	0	0	0	0	0.915798	0.915798	F
832	0.998793	0	0	0	0	0.001207	0.998793	A
833	0	1	0	0	0	0	1	B
834	0	1	0	0	0	0	1	B
835	0	0	0.999123	0	0.000877	0	0.999123	C
836	0.998967	0	0	0	0	0.001033	0.998967	A
837	0	0	0	0.007196	0	0.992804	0.992804	F
838	0	0	0	0	0	1	1	F
839	0	0.003978	0.996022	0	0	0	0.996022	C
840	0	0	0	0	0	1	1	F
841	0	0	0	0	0	1	1	F
842	0.999351	0	0	0	0	0.000649	0.999351	A
843	0.993685	0	0	0	0	0.006315	0.993685	A
844	0.722493	0	0	0	0	0.277507	0.722493	A
845	0.997504	0	0	0	0	0.002496	0.997504	A
846	0	0.074886	0.925114	0	0	0	0.925114	C
847	0	0	0	0.069287	0	0.930713	0.930713	F
848	0	0	0	0	0	1	1	F
849	0	0	0	0	0	1	1	F
850	0.998197	0	0	0	0	0.001803	0.998197	A
851	0	1	0	0	0	0	1	B
852	0.997852	0	0	0	0	0.002148	0.997852	A
853	0	0	0	0	0	1	1	F
854	0.997371	0	0	0	0	0.002629	0.997371	A
855	0	1	0	0	0	0	1	B
856	0	0.016169	0.983831	0	0	0	0.983831	C
857	0	0	0	0	0	1	1	F
858	0	0	0	1	0	0	1	D
859	0	0	0	0	1	0	1	E
860	0	1	0	0	0	0	1	B
861	0	0	0	0	0	1	1	F
862	0	0	0	0	0	1	1	F
863	0.997837	0	0	0	0	0.002163	0.997837	A
864	0.998814	0	0	0	0	0.001186	0.998814	A
865	0	1	0	0	0	0	1	B
866	0	0	0	0	0.000279	0.999721	0.999721	F
867	0.725152	0	0	0.271355	0	0.003494	0.725152	A
868	0	0	0	0	0	1	1	F
869	0	0	0	0	1	0	1	E
870	0	1	0	0	0	0	1	B
871	0	0	0	1	0	0	1	D
872	0	0	0	0	0	1	1	F
873	0.999099	0	0	0	0	0.000901	0.999099	A
874	0	0	0	0	0	1	1	F
875	0	1	0	0	0	0	1	B
